# Supplementary material for: EPHA5 mutation was associated with adverse outcome of atezolizumab treatment in late-stage non-small cell lung cancers
Source: BMC Pulm Med. 2022 Sep 19;22:356. doi: 10.1186/s12890-022-02161-1 (PMC9487080; doi:10.1186/s12890-022-02161-1)
Supplement: Supplementary file 1 — Additional file 1: Table S1. Detailed information of EPHA5 mutations in NSCLCs from MSKCC cohort. [file 12890_2022_2161_MOESM1_ESM.xlsx]

## Sheet: Sheet1
Table1s Detailed information of EPHA5 mutations in NSCLCs from MSKCC cohort.
Study of Origin	Sample ID	Cancer Type	Cancer Type Detailed	Protein Change	Annotation	Functional Impact	Mutation Type	Variant Type	Copy #	COSMIC	MS	VS	Center	Chromosome	Start Pos	End Pos	Ref	Var	HGVSg	HGVSc	Allele Freq (T)	Allele Freq (N)	Variant Reads	Ref Reads	Variant Reads (Normal)	Ref Reads (Normal)	# Mut in Sample	Exon	gnomAD	ClinVar	dbSNP	SIGNAL	DNA Input	Fraction Genome Altered	Matched Status	Metastatic Site	Oncotree Code	Overall Survival (Months)	Overall Survival Status	Primary Tumor Site	Sample Class	Sample Collection Source	Number of Samples Per Patient	Sample coverage	Sample Type	Sex	Smoking History	Somatic Status	Specimen Preservation Type
MSK-IMPACT Clinical Sequencing Cohort (MSKCC, Nat Med 2017)	P-0001037-T01-IM3	Non-Small Cell Lung Cancer	Lung Adenocarcinoma	R853Q	OncoKB: Unknown, level NA, resistance NA;CIViC: NA;MyCancerGenome: not present;CancerHotspot: no;3DHotspot: no	SIFT: impact: deleterious, score: 0.01;Polyphen-2: impact: probably_damaging, score: 0.998	Missense_Mutation	SNP	Diploid	2	NA	NA	NA	4	66213872	66213872	C	T	4:g.66213872C>T	ENST00000273854.3:c.2558G>A	0.26		215	597			8	15/18					250	0.3426	Matched	Liver	LUAD	27.09	0:LIVING	Lung	Tumor	In-House	1	856	Metastasis	Female	Never	Matched	FFPE
MSK-IMPACT Clinical Sequencing Cohort (MSKCC, Nat Med 2017)	P-0001987-T01-IM3	Non-Small Cell Lung Cancer	Lung Adenocarcinoma	E339K	OncoKB: Unknown, level NA, resistance NA;CIViC: NA;MyCancerGenome: not present;CancerHotspot: no;3DHotspot: no	SIFT: impact: tolerated, score: 0.14;Polyphen-2: impact: possibly_damaging, score: 0.585	Missense_Mutation	SNP	Diploid	1	NA	NA	NA	4	66361157	66361157	C	T	4:g.66361157C>T	ENST00000273854.3:c.1015G>A	0.11		74	585			24	44669					244	0.429	Matched	Brain	LUAD	23.73	0:LIVING	Lung	Tumor	In-House	1	465	Metastasis	Male	Prev/Curr Smoker	Matched	FFPE
MSK-IMPACT Clinical Sequencing Cohort (MSKCC, Nat Med 2017)	P-0006920-T01-IM5	Non-Small Cell Lung Cancer	Lung Adenocarcinoma	E279K	OncoKB: Unknown, level NA, resistance NA;CIViC: NA;MyCancerGenome: not present;CancerHotspot: no;3DHotspot: no	SIFT: impact: deleterious, score: 0;Polyphen-2: impact: benign, score: 0.415	Missense_Mutation	SNP	Diploid	3	NA	NA	NA	4	66467434	66467434	C	T	4:g.66467434C>T	ENST00000273854.3:c.835G>A	0.14		120	727			8	44638					250	0.2225	Matched		LUAD	7.1	0:LIVING	Lung	Tumor	In-House	1	876	Primary	Male	Prev/Curr Smoker	Matched	FFPE
MSK-IMPACT Clinical Sequencing Cohort (MSKCC, Nat Med 2017)	P-0002178-T01-IM3	Non-Small Cell Lung Cancer	Lung Squamous Cell Carcinoma	Q999*	OncoKB: Unknown, level NA, resistance NA;CIViC: NA;MyCancerGenome: not present;CancerHotspot: no;3DHotspot: no	SIFT: NA;Polyphen-2: NA	Nonsense_Mutation	SNP	Diploid		NA	NA	NA	4	66197704	66197704	G	A	4:g.66197704G>A	ENST00000273854.3:c.2995C>T	0.09		56	601			13	17/18					62.1	0.0469	Matched		LUSC	21.76	0:LIVING	Lung	Tumor	In-House	1	541	Primary	Female	Prev/Curr Smoker	Matched	FFPE
MSK-IMPACT Clinical Sequencing Cohort (MSKCC, Nat Med 2017)	P-0008378-T01-IM5	Non-Small Cell Lung Cancer	Large Cell Neuroendocrine Carcinoma	R843K	OncoKB: Unknown, level NA, resistance NA;CIViC: NA;MyCancerGenome: not present;CancerHotspot: no;3DHotspot: no	SIFT: impact: deleterious, score: 0.01;Polyphen-2: impact: probably_damaging, score: 1	Missense_Mutation	SNP	Diploid		NA	NA	NA	4	66213902	66213902	C	T	4:g.66213902C>T	ENST00000273854.3:c.2528G>A	0.33		149	300			22	15/18					250	0.6218	Matched	Bone	LUNE	1.51	1:DECEASED	Lung	Tumor	In-House	1	835	Metastasis	Female	Prev/Curr Smoker	Matched	FFPE
MSK-IMPACT Clinical Sequencing Cohort (MSKCC, Nat Med 2017)	P-0009017-T01-IM5	Non-Small Cell Lung Cancer	Lung Adenocarcinoma	L1037F	OncoKB: Unknown, level NA, resistance NA;CIViC: NA;MyCancerGenome: not present;CancerHotspot: no;3DHotspot: no	SIFT: impact: deleterious, score: 0;Polyphen-2: impact: benign, score: 0.075	Missense_Mutation	SNP	Diploid	2	NA	NA	NA	4	66189835	66189835	C	A	4:g.66189835C>A	ENST00000273854.3:c.3111G>T	0.21		240	915			34	18/18					250	0.1702	Matched	Lymph Node	LUAD	9.17	0:LIVING	Lung	Tumor	In-House	1	1097	Metastasis	Male	Never	Matched	FFPE
MSK-IMPACT Clinical Sequencing Cohort (MSKCC, Nat Med 2017)	P-0004054-T01-IM5	Non-Small Cell Lung Cancer	Lung Adenocarcinoma	A241S	OncoKB: Unknown, level NA, resistance NA;CIViC: NA;MyCancerGenome: not present;CancerHotspot: no;3DHotspot: no	SIFT: impact: deleterious, score: 0.04;Polyphen-2: impact: probably_damaging, score: 0.996	Missense_Mutation	SNP	Diploid	1	NA	NA	NA	4	66467548	66467548	C	A	4:g.66467548C>A	ENST00000273854.3:c.721G>T	0.33		150	306			14	44638					250	0.4758	Matched		LUAD	11.01	1:DECEASED	Lung	Tumor	Outside	1	437	Primary	Male	Prev/Curr Smoker	Matched	FFPE
MSK-IMPACT Clinical Sequencing Cohort (MSKCC, Nat Med 2017)	P-0000602-T01-IM3	Non-Small Cell Lung Cancer	Lung Adenocarcinoma	E757K	OncoKB: Unknown, level NA, resistance NA;CIViC: NA;MyCancerGenome: not present;CancerHotspot: no;3DHotspot: no	SIFT: impact: deleterious, score: 0;Polyphen-2: impact: probably_damaging, score: 0.997	Missense_Mutation	SNP	Diploid	1	NA	NA	NA	4	66218789	66218789	C	T	4:g.66218789C>T	ENST00000273854.3:c.2269G>A	0.18		136	629			20	13/18					161.2	0.0936	Matched	Liver	LUAD	2.1	1:DECEASED	Lung	Tumor	In-House	1	897	Metastasis	Female	Unknown	Matched	FFPE
MSK-IMPACT Clinical Sequencing Cohort (MSKCC, Nat Med 2017)	P-0006115-T01-IM5	Non-Small Cell Lung Cancer	Lung Adenocarcinoma	N483Kfs*21	OncoKB: Unknown, level NA, resistance NA;CIViC: NA;MyCancerGenome: not present;CancerHotspot: no;3DHotspot: no	SIFT: NA;Polyphen-2: NA	Frame_Shift_Ins	INS	Diploid		NA	NA	NA	4	66286237	66286238	-	T	4:g.66286237_66286238insT	ENST00000273854.3:c.1448dup	0.34		360	706			32	44730					250	0.2413	Matched		LUAD	12.66	0:LIVING	Lung	Tumor	In-House	1	999	Primary	Female	Prev/Curr Smoker	Matched	DNA
MSK-IMPACT Clinical Sequencing Cohort (MSKCC, Nat Med 2017)	P-0011154-T01-IM5	Non-Small Cell Lung Cancer	Lung Adenocarcinoma	R164K	OncoKB: Unknown, level NA, resistance NA;CIViC: NA;MyCancerGenome: not present;CancerHotspot: no;3DHotspot: no	SIFT: impact: tolerated, score: 0.54;Polyphen-2: impact: benign, score: 0.065	Missense_Mutation	SNP	Diploid		NA	NA	NA	4	66467778	66467778	C	T	4:g.66467778C>T	ENST00000273854.3:c.491G>A	0.06		36	563			14	44638					250	0.1039	Matched	Pleura	LUAD	6.08	0:LIVING	Lung	Tumor	In-House	1	612	Metastasis	Male	Prev/Curr Smoker	Matched	FFPE
MSK-IMPACT Clinical Sequencing Cohort (MSKCC, Nat Med 2017)	P-0003553-T01-IM5	Non-Small Cell Lung Cancer	Lung Adenocarcinoma	M882I	OncoKB: Unknown, level NA, resistance NA;CIViC: NA;MyCancerGenome: not present;CancerHotspot: no;3DHotspot: no	SIFT: impact: deleterious, score: 0;Polyphen-2: impact: probably_damaging, score: 0.988	Missense_Mutation	SNP	Diploid		NA	NA	NA	4	66213784	66213784	C	A	4:g.66213784C>A	ENST00000273854.3:c.2646G>T	0.3		125	292			31	15/18					250	0.4448	Matched	Lymph Node	LUAD	19.59	0:LIVING	Lung	Tumor	In-House	1	535	Metastasis	Female	Prev/Curr Smoker	Matched	FFPE
MSK-IMPACT Clinical Sequencing Cohort (MSKCC, Nat Med 2017)	P-0002054-T02-IM3	Non-Small Cell Lung Cancer	Lung Adenocarcinoma	R67H	OncoKB: Unknown, level NA, resistance NA;CIViC: NA;MyCancerGenome: not present;CancerHotspot: no;3DHotspot: no	SIFT: impact: deleterious, score: 0.02;Polyphen-2: impact: probably_damaging, score: 0.964	Missense_Mutation	SNP	Diploid		NA	NA	NA	4	66509127	66509127	C	T	4:g.66509127C>T	ENST00000273854.3:c.200G>A	0.18		80	371			11	44610					250	0.2157	Matched	Rectum	LUAD	9.93	1:DECEASED	Lung	Tumor	In-House	2	465	Metastasis	Female	Prev/Curr Smoker	Matched	FFPE
MSK-IMPACT Clinical Sequencing Cohort (MSKCC, Nat Med 2017)	P-0009737-T01-IM5	Non-Small Cell Lung Cancer	Lung Squamous Cell Carcinoma	D449H	OncoKB: Unknown, level NA, resistance NA;CIViC: NA;MyCancerGenome: not present;CancerHotspot: no;3DHotspot: no	SIFT: impact: tolerated, score: 0.09;Polyphen-2: impact: possibly_damaging, score: 0.901	Missense_Mutation	SNP	Diploid	1	NA	NA	NA	4	66356152	66356152	C	G	4:g.66356152C>G	ENST00000273854.3:c.1345G>C	0.11		72	583			7	44699					226.1	0.0831	Matched		LUSC	8.35	0:LIVING	Lung	Tumor	Outside	1	684	Primary	Female	Unknown	Matched	FFPE
MSK-IMPACT Clinical Sequencing Cohort (MSKCC, Nat Med 2017)	P-0004790-T01-IM5	Non-Small Cell Lung Cancer	Lung Adenocarcinoma	X619_splice	OncoKB: Unknown, level NA, resistance NA;CIViC: NA;MyCancerGenome: not present;CancerHotspot: no;3DHotspot: no	SIFT: NA;Polyphen-2: NA	Splice_Site	SNP	Diploid		NA	NA	NA	4	66233143	66233143	C	T	4:g.66233143C>T	ENST00000273854.3:c.1857-1G>A	0.11		78	606			8					5.8e-05	250	0.0014	Matched		LUAD	2.33	1:DECEASED	Lung	Tumor	In-House	1	883	Primary	Female	Prev/Curr Smoker	Matched	DNA
MSK-IMPACT Clinical Sequencing Cohort (MSKCC, Nat Med 2017)	P-0001130-T01-IM3	Non-Small Cell Lung Cancer	Lung Adenocarcinoma	C233*	OncoKB: Unknown, level NA, resistance NA;CIViC: NA;MyCancerGenome: not present;CancerHotspot: no;3DHotspot: no	SIFT: NA;Polyphen-2: NA	Nonsense_Mutation	SNP	Diploid	1	NA	NA	NA	4	66467570	66467570	G	T	4:g.66467570G>T	ENST00000273854.3:c.699C>A	0.15		137	797			9	44638					213	0.3144	Matched		LUAD	1.71	1:DECEASED	Lung	Tumor	Outside	1	1020	Primary	Female	Prev/Curr Smoker	Matched	FFPE
MSK-IMPACT Clinical Sequencing Cohort (MSKCC, Nat Med 2017)	P-0009358-T01-IM5	Non-Small Cell Lung Cancer	Lung Adenocarcinoma	X619_splice	OncoKB: Unknown, level NA, resistance NA;CIViC: NA;MyCancerGenome: not present;CancerHotspot: no;3DHotspot: no	SIFT: NA;Polyphen-2: NA	Splice_Site	SNP	Diploid		NA	NA	NA	4	66233143	66233143	C	A	4:g.66233143C>A	ENST00000273854.3:c.1857-1G>T	0.37		421	717			7						250	0.4288	Matched		LUAD	8.94	0:LIVING	Lung	Tumor	In-House	1	885	Primary	Female	Prev/Curr Smoker	Matched	FFPE
MSK-IMPACT Clinical Sequencing Cohort (MSKCC, Nat Med 2017)	P-0003553-T01-IM5	Non-Small Cell Lung Cancer	Lung Adenocarcinoma	P847T	OncoKB: Unknown, level NA, resistance NA;CIViC: NA;MyCancerGenome: not present;CancerHotspot: no;3DHotspot: no	SIFT: impact: deleterious, score: 0;Polyphen-2: impact: probably_damaging, score: 1	Missense_Mutation	SNP	Diploid		NA	NA	NA	4	66213891	66213891	G	T	4:g.66213891G>T	ENST00000273854.3:c.2539C>A	0.26		122	354			31	15/18					250	0.4448	Matched	Lymph Node	LUAD	19.59	0:LIVING	Lung	Tumor	In-House	1	535	Metastasis	Female	Prev/Curr Smoker	Matched	FFPE
MSK-IMPACT Clinical Sequencing Cohort (MSKCC, Nat Med 2017)	P-0007813-T01-IM5	Non-Small Cell Lung Cancer	Lung Adenocarcinoma	L431P	OncoKB: Unknown, level NA, resistance NA;CIViC: NA;MyCancerGenome: not present;CancerHotspot: no;3DHotspot: no	SIFT: impact: deleterious, score: 0;Polyphen-2: impact: benign, score: 0.092	Missense_Mutation	SNP	Diploid	1	NA	NA	NA	4	66356205	66356205	A	G	4:g.66356205A>G	ENST00000273854.3:c.1292T>C	0.08		88	970			16	44699					250	0.1787	Matched	Pleural Fluid	LUAD	3.65	1:DECEASED	Lung	Tumor	In-House	1	946	Metastasis	Female	Prev/Curr Smoker	Matched	FFPE
MSK-IMPACT Clinical Sequencing Cohort (MSKCC, Nat Med 2017)	P-0002605-T01-IM3	Non-Small Cell Lung Cancer	Lung Adenocarcinoma	G779V	OncoKB: Unknown, level NA, resistance NA;CIViC: NA;MyCancerGenome: not present;CancerHotspot: no;3DHotspot: no	SIFT: impact: deleterious, score: 0.01;Polyphen-2: impact: probably_damaging, score: 0.995	Missense_Mutation	SNP	Diploid	1	NA	NA	NA	4	66217279	66217279	C	A	4:g.66217279C>A	ENST00000273854.3:c.2336G>T	0.06		29	454			10	14/18					250	0.0337	Matched	Brain	LUAD	3.02	1:DECEASED	Lung	Tumor	Outside	1	648	Metastasis	Female	Prev/Curr Smoker	Matched	FFPE
MSK-IMPACT Clinical Sequencing Cohort (MSKCC, Nat Med 2017)	P-0003278-T01-IM5	Non-Small Cell Lung Cancer	Lung Adenocarcinoma	X887_splice	OncoKB: Unknown, level NA, resistance NA;CIViC: NA;MyCancerGenome: not present;CancerHotspot: no;3DHotspot: no	SIFT: NA;Polyphen-2: NA	Splice_Site	SNP	Diploid		NA	NA	NA	4	66201845	66201845	T	A	4:g.66201845T>A	ENST00000273854.3:c.2659-2A>T	0.4		153	227			14						204	0.3486	Matched	Lymph Node	LUAD	7	1:DECEASED	Lung	Tumor	In-House	1	589	Metastasis	Female	Prev/Curr Smoker	Matched	FFPE
MSK-IMPACT Clinical Sequencing Cohort (MSKCC, Nat Med 2017)	P-0004054-T01-IM5	Non-Small Cell Lung Cancer	Lung Adenocarcinoma	H641N	OncoKB: Unknown, level NA, resistance NA;CIViC: NA;MyCancerGenome: not present;CancerHotspot: no;3DHotspot: no	SIFT: impact: deleterious, score: 0.05;Polyphen-2: impact: benign, score: 0.22	Missense_Mutation	SNP	Diploid	1	NA	NA	NA	4	66233078	66233078	G	T	4:g.66233078G>T	ENST00000273854.3:c.1921C>A	0.33		139	280			14	44852					250	0.4758	Matched		LUAD	11.01	1:DECEASED	Lung	Tumor	Outside	1	437	Primary	Male	Prev/Curr Smoker	Matched	FFPE
MSK-IMPACT Clinical Sequencing Cohort (MSKCC, Nat Med 2017)	P-0004054-T01-IM5	Non-Small Cell Lung Cancer	Lung Adenocarcinoma	V429L	OncoKB: Unknown, level NA, resistance NA;CIViC: NA;MyCancerGenome: not present;CancerHotspot: no;3DHotspot: no	SIFT: impact: tolerated, score: 0.87;Polyphen-2: impact: benign, score: 0.048	Missense_Mutation	SNP	Diploid	1	NA	NA	NA	4	66356212	66356212	C	A	4:g.66356212C>A	ENST00000273854.3:c.1285G>T	0.32		105	224			14	44699					250	0.4758	Matched		LUAD	11.01	1:DECEASED	Lung	Tumor	Outside	1	437	Primary	Male	Prev/Curr Smoker	Matched	FFPE
MSK-IMPACT Clinical Sequencing Cohort (MSKCC, Nat Med 2017)	P-0003229-T01-IM5	Non-Small Cell Lung Cancer	Lung Adenocarcinoma	M427I	OncoKB: Unknown, level NA, resistance NA;CIViC: NA;MyCancerGenome: not present;CancerHotspot: no;3DHotspot: no	SIFT: impact: tolerated, score: 0.28;Polyphen-2: impact: benign, score: 0.082	Missense_Mutation	SNP	Diploid		NA	NA	NA	4	66356216	66356216	C	A	4:g.66356216C>A	ENST00000273854.3:c.1281G>T	0.16		89	466			49	44699					250	0.0215	Matched	Adrenal Gland	LUAD		0:LIVING	Lung	Tumor	In-House	1	550	Metastasis	Male	Prev/Curr Smoker	Matched	FFPE
MSK-IMPACT Clinical Sequencing Cohort (MSKCC, Nat Med 2017)	P-0001830-T01-IM3	Non-Small Cell Lung Cancer	Lung Adenocarcinoma	D187Ifs*7	OncoKB: Unknown, level NA, resistance NA;CIViC: NA;MyCancerGenome: not present;CancerHotspot: no;3DHotspot: no	SIFT: NA;Polyphen-2: NA	Frame_Shift_Del	DEL	Diploid		NA	NA	NA	4	66467713	66467713	G	-	4:g.66467713del	ENST00000273854.3:c.556del	0.06		46	790			11	44638					250	0.0277	Matched		LUAD	20.45	1:DECEASED	Lung	Tumor	In-House	2	722	Primary	Female	Prev/Curr Smoker	Matched	FFPE
MSK-IMPACT Clinical Sequencing Cohort (MSKCC, Nat Med 2017)	P-0002523-T01-IM3	Non-Small Cell Lung Cancer	Lung Adenocarcinoma	S451I	OncoKB: Unknown, level NA, resistance NA;CIViC: NA;MyCancerGenome: not present;CancerHotspot: no;3DHotspot: no	SIFT: impact: deleterious, score: 0;Polyphen-2: impact: possibly_damaging, score: 0.529	Missense_Mutation	SNP	Diploid		NA	NA	NA	4	66356145	66356145	C	A	4:g.66356145C>A	ENST00000273854.3:c.1352G>T	0.93		491	35			10	44699					250	0.6115	Matched		LUAD	9.53	1:DECEASED	Lung	Tumor	In-House	1	743	Primary	Female	Prev/Curr Smoker	Matched	FFPE
MSK-IMPACT Clinical Sequencing Cohort (MSKCC, Nat Med 2017)	P-0009614-T01-IM5	Non-Small Cell Lung Cancer	Lung Adenocarcinoma	Y515*	OncoKB: Unknown, level NA, resistance NA;CIViC: NA;MyCancerGenome: not present;CancerHotspot: no;3DHotspot: no	SIFT: NA;Polyphen-2: NA	Nonsense_Mutation	SNP	Diploid		NA	NA	NA	4	66280144	66280144	G	T	4:g.66280144G>T	ENST00000273854.3:c.1545C>A	0.19		67	284			23	44760					151.42	0.1111	Matched	Lymph Node	LUAD	11.77	0:LIVING	Lung	Tumor	Outside	1	562	Metastasis	Male	Prev/Curr Smoker	Matched	FFPE
MSK-IMPACT Clinical Sequencing Cohort (MSKCC, Nat Med 2017)	P-0000873-T01-IM3	Non-Small Cell Lung Cancer	Lung Adenocarcinoma	T649N	OncoKB: Unknown, level NA, resistance NA;CIViC: NA;MyCancerGenome: not present;CancerHotspot: no;3DHotspot: no	SIFT: impact: tolerated, score: 0.06;Polyphen-2: impact: possibly_damaging, score: 0.869	Missense_Mutation	SNP	Diploid		NA	NA	NA	4	66231754	66231754	G	T	4:g.66231754G>T	ENST00000273854.3:c.1946C>A	0.13		71	484			10	44883					250	0.2322	Matched	Pancreas	LUAD	15.68	0:LIVING	Lung	Tumor	Outside	1	631	Metastasis	Male	Prev/Curr Smoker	Matched	FFPE
MSK-IMPACT Clinical Sequencing Cohort (MSKCC, Nat Med 2017)	P-0005848-T01-IM5	Non-Small Cell Lung Cancer	Lung Adenocarcinoma	A527E	OncoKB: Unknown, level NA, resistance NA;CIViC: NA;MyCancerGenome: not present;CancerHotspot: no;3DHotspot: no	SIFT: impact: deleterious, score: 0;Polyphen-2: impact: possibly_damaging, score: 0.585	Missense_Mutation	SNP	Diploid		NA	NA	NA	4	66280109	66280109	G	T	4:g.66280109G>T	ENST00000273854.3:c.1580C>A	0.16		59	306			18	44760					250	0.0923	Matched	Adrenal Gland	LUAD	15.35	0:LIVING	Lung	Tumor	In-House	1	248	Metastasis	Female	Prev/Curr Smoker	Matched	DNA
MSK-IMPACT Clinical Sequencing Cohort (MSKCC, Nat Med 2017)	P-0005851-T01-IM5	Non-Small Cell Lung Cancer	Poorly Differentiated Non-Small Cell Lung Cancer	R877K	OncoKB: Unknown, level NA, resistance NA;CIViC: NA;MyCancerGenome: not present;CancerHotspot: no;3DHotspot: no	SIFT: impact: deleterious, score: 0;Polyphen-2: impact: probably_damaging, score: 0.991	Missense_Mutation	SNP	Diploid		NA	NA	NA	4	66213800	66213800	C	T	4:g.66213800C>T	ENST00000273854.3:c.2630G>A	0.08		31	349			21	15/18					250	0.1654	Matched		NSCLCPD	15.52	0:LIVING	Lung	Tumor	Outside	1	608	Primary	Male	Prev/Curr Smoker	Matched	DNA
MSK-IMPACT Clinical Sequencing Cohort (MSKCC, Nat Med 2017)	P-0002842-T01-IM3	Non-Small Cell Lung Cancer	Lung Adenocarcinoma	I590M	OncoKB: Unknown, level NA, resistance NA;CIViC: NA;MyCancerGenome: not present;CancerHotspot: no;3DHotspot: no	SIFT: impact: tolerated, score: 0.12;Polyphen-2: impact: benign, score: 0.009	Missense_Mutation	SNP	Diploid		NA	NA	NA	4	66270112	66270112	G	C	4:g.66270112G>C	ENST00000273854.3:c.1770C>G	0.06		42	663			8	44791					250	0.0372	Matched		LUAD	24	0:LIVING	Lung	Tumor	Outside	1	725	Primary	Male	Prev/Curr Smoker	Matched	FFPE
MSK-IMPACT Clinical Sequencing Cohort (MSKCC, Nat Med 2017)	P-0004988-T01-IM5	Non-Small Cell Lung Cancer	Lung Adenocarcinoma	S419R	OncoKB: Unknown, level NA, resistance NA;CIViC: NA;MyCancerGenome: not present;CancerHotspot: no;3DHotspot: no	SIFT: impact: tolerated, score: 0.32;Polyphen-2: impact: benign, score: 0.237	Missense_Mutation	SNP	Diploid		NA	NA	NA	4	66356240	66356240	G	C	4:g.66356240G>C	ENST00000273854.3:c.1257C>G	0.07		32	445			9	44699					250	0.0026	Matched		LUAD	4.93	1:DECEASED	Lung	Tumor	In-House	1	539	Primary	Female	Prev/Curr Smoker	Matched	DNA
MSK-IMPACT Clinical Sequencing Cohort (MSKCC, Nat Med 2017)	P-0009559-T01-IM5	Non-Small Cell Lung Cancer	Lung Adenocarcinoma	H959D	OncoKB: Unknown, level NA, resistance NA;CIViC: NA;MyCancerGenome: not present;CancerHotspot: no;3DHotspot: no	SIFT: impact: tolerated, score: 0.15;Polyphen-2: impact: benign, score: 0.034	Missense_Mutation	SNP	Diploid		NA	NA	NA	4	66197824	66197824	G	C	4:g.66197824G>C	ENST00000273854.3:c.2875C>G	0.16		141	734			9	17/18				5.8e-05	229.4	0.3353	Matched		LUAD	1.87	1:DECEASED	Lung	Tumor	Outside	1	1062	Primary	Male	Prev/Curr Smoker	Matched	FFPE
MSK-IMPACT Clinical Sequencing Cohort (MSKCC, Nat Med 2017)	P-0000831-T01-IM3	Non-Small Cell Lung Cancer	Lung Adenocarcinoma	A293E	OncoKB: Unknown, level NA, resistance NA;CIViC: NA;MyCancerGenome: not present;CancerHotspot: no;3DHotspot: no	SIFT: impact: tolerated, score: 0.06;Polyphen-2: impact: benign, score: 0.003	Missense_Mutation	SNP	Diploid		NA	NA	NA	4	66467391	66467391	G	T	4:g.66467391G>T	ENST00000273854.3:c.878C>A	0.17		85	414			48	44638					250	0.2332	Matched		LUAD	20.64	1:DECEASED	Lung	Tumor	In-House	1	544	Primary	Male	Prev/Curr Smoker	Matched	FFPE
MSK-IMPACT Clinical Sequencing Cohort (MSKCC, Nat Med 2017)	P-0002105-T01-IM3	Non-Small Cell Lung Cancer	Lung Adenocarcinoma	A443S	OncoKB: Unknown, level NA, resistance NA;CIViC: NA;MyCancerGenome: not present;CancerHotspot: no;3DHotspot: no	SIFT: impact: tolerated, score: 0.06;Polyphen-2: impact: possibly_damaging, score: 0.581	Missense_Mutation	SNP	Diploid	1	NA	NA	NA	4	66356170	66356170	C	A	4:g.66356170C>A	ENST00000273854.3:c.1327G>T	0.34		87	172			34	44699					250	0.5675	Matched	Brain	LUAD	30.34	0:LIVING	Lung	Tumor	Outside	1	297	Metastasis	Male	Prev/Curr Smoker	Matched	FFPE
MSK-IMPACT Clinical Sequencing Cohort (MSKCC, Nat Med 2017)	P-0002954-T01-IM3	Non-Small Cell Lung Cancer	Lung Adenocarcinoma	X356_splice	OncoKB: Unknown, level NA, resistance NA;CIViC: NA;MyCancerGenome: not present;CancerHotspot: no;3DHotspot: no	SIFT: NA;Polyphen-2: NA	Splice_Site	SNP	Diploid		NA	NA	NA	4	66361105	66361105	C	A	4:g.66361105C>A	ENST00000273854.3:c.1066+1G>T	0.18		74	347			11						250	0.1624	Matched		LUAD	7.86	1:DECEASED	Lung	Tumor	Outside	1	480	Primary	Male	Never	Matched	FFPE
MSK-IMPACT Clinical Sequencing Cohort (MSKCC, Nat Med 2017)	P-0002033-T01-IM3	Non-Small Cell Lung Cancer	Lung Adenocarcinoma	Y790*	OncoKB: Unknown, level NA, resistance NA;CIViC: NA;MyCancerGenome: not present;CancerHotspot: no;3DHotspot: no	SIFT: NA;Polyphen-2: NA	Nonsense_Mutation	SNP	Diploid		NA	NA	NA	4	66217245	66217245	G	C	4:g.66217245G>C	ENST00000273854.3:c.2370C>G	0.1		83	740			6	14/18					250	0.0008	Matched		LUAD	8.51	1:DECEASED	Lung	Tumor	Outside	1	887	Primary	Female	Prev/Curr Smoker	Matched	FFPE
MSK-IMPACT Clinical Sequencing Cohort (MSKCC, Nat Med 2017)	P-0002153-T01-IM3	Non-Small Cell Lung Cancer	Lung Adenocarcinoma	T708I	OncoKB: Unknown, level NA, resistance NA;CIViC: NA;MyCancerGenome: not present;CancerHotspot: no;3DHotspot: no	SIFT: impact: deleterious, score: 0;Polyphen-2: impact: probably_damaging, score: 0.969	Missense_Mutation	SNP	Diploid		NA	NA	NA	4	66230848	66230848	G	A	4:g.66230848G>A	ENST00000273854.3:c.2123C>T	0.1		122	1141			9	44913					250	0.0997	Matched	Neck	LUAD	0.59	1:DECEASED	Lung	Tumor	In-House	1	1029	Metastasis	Male	Prev/Curr Smoker	Matched	FFPE
MSK-IMPACT Clinical Sequencing Cohort (MSKCC, Nat Med 2017)	P-0002551-T01-IM3	Non-Small Cell Lung Cancer	Lung Adenocarcinoma	A565S	OncoKB: Unknown, level NA, resistance NA;CIViC: NA;MyCancerGenome: not present;CancerHotspot: no;3DHotspot: no	SIFT: impact: tolerated, score: 0.8;Polyphen-2: impact: possibly_damaging, score: 0.506	Missense_Mutation	SNP	Diploid		NA	NA	NA	4	66270189	66270189	C	A	4:g.66270189C>A	ENST00000273854.3:c.1693G>T	0.14		61	381			16	44791					250	0.2955	Matched		LUAD	14.6	0:LIVING	Lung	Tumor	In-House	1	692	Primary	Female	Prev/Curr Smoker	Matched	FFPE
MSK-IMPACT Clinical Sequencing Cohort (MSKCC, Nat Med 2017)	P-0003129-T01-IM5	Non-Small Cell Lung Cancer	Lung Adenocarcinoma	A565S	OncoKB: Unknown, level NA, resistance NA;CIViC: NA;MyCancerGenome: not present;CancerHotspot: no;3DHotspot: no	SIFT: impact: tolerated, score: 0.8;Polyphen-2: impact: possibly_damaging, score: 0.506	Missense_Mutation	SNP	Diploid		NA	NA	NA	4	66270189	66270189	C	A	4:g.66270189C>A	ENST00000273854.3:c.1693G>T	0.39		229	352			15	44791					250	0.4429	Matched	Brain	LUAD	21.86	0:LIVING	Lung	Tumor	In-House	1	601	Metastasis	Female	Prev/Curr Smoker	Matched	FFPE
MSK-IMPACT Clinical Sequencing Cohort (MSKCC, Nat Med 2017)	P-0000765-T01-IM3	Non-Small Cell Lung Cancer	Lung Adenocarcinoma	V887L	OncoKB: Unknown, level NA, resistance NA;CIViC: NA;MyCancerGenome: not present;CancerHotspot: no;3DHotspot: no	SIFT: impact: deleterious, score: 0;Polyphen-2: impact: probably_damaging, score: 0.995	Missense_Mutation	SNP	Diploid		NA	NA	NA	4	66201843	66201843	C	G	4:g.66201843C>G	ENST00000273854.3:c.2659G>C	0.26		87	243			15	16/18					250	0.277	Matched		LUAD	3.91	1:DECEASED	Lung	Tumor	In-House	1	533	Primary	Female	Prev/Curr Smoker	Matched	FFPE
MSK-IMPACT Clinical Sequencing Cohort (MSKCC, Nat Med 2017)	P-0002359-T01-IM3	Non-Small Cell Lung Cancer	Lung Adenocarcinoma	Q456H	OncoKB: Unknown, level NA, resistance NA;CIViC: NA;MyCancerGenome: not present;CancerHotspot: no;3DHotspot: no	SIFT: impact: tolerated, score: 0.12;Polyphen-2: impact: benign, score: 0.025	Missense_Mutation	SNP	Diploid		NA	NA	NA	4	66356129	66356129	C	A	4:g.66356129C>A	ENST00000273854.3:c.1368G>T	0.1		82	736			9	44699					250	0.0026	Matched		LUAD	6.57	1:DECEASED	Lung	Tumor	In-House	1	795	Primary	Female	Prev/Curr Smoker	Matched	FFPE
MSK-IMPACT Clinical Sequencing Cohort (MSKCC, Nat Med 2017)	P-0001836-T01-IM3	Non-Small Cell Lung Cancer	Lung Adenocarcinoma	D793E	OncoKB: Unknown, level NA, resistance NA;CIViC: NA;MyCancerGenome: not present;CancerHotspot: no;3DHotspot: no	SIFT: impact: tolerated, score: 0.38;Polyphen-2: impact: benign, score: 0.02	Missense_Mutation	SNP	Diploid		NA	NA	NA	4	66217236	66217236	G	T	4:g.66217236G>T	ENST00000273854.3:c.2379C>A	0.47		309	351			21	14/18					250	0.3102	Matched	Lymph Node	LUAD	18.11	0:LIVING	Lung	Tumor	Outside	1	748	Metastasis	Female	Prev/Curr Smoker	Matched	FFPE
MSK-IMPACT Clinical Sequencing Cohort (MSKCC, Nat Med 2017)	P-0003314-T01-IM5	Non-Small Cell Lung Cancer	Lung Adenocarcinoma	C338F	OncoKB: Unknown, level NA, resistance NA;CIViC: NA;MyCancerGenome: not present;CancerHotspot: no;3DHotspot: no	SIFT: impact: deleterious, score: 0;Polyphen-2: impact: probably_damaging, score: 0.959	Missense_Mutation	SNP	Diploid		NA	NA	NA	4	66361159	66361159	C	A	4:g.66361159C>A	ENST00000273854.3:c.1013G>T	0.15		83	463			9	44669					250	0.127	Matched		LUAD		1:DECEASED	Lung	Tumor	Outside	1	573	Primary	Female	Unknown	Matched	FFPE
MSK-IMPACT Clinical Sequencing Cohort (MSKCC, Nat Med 2017)	P-0000405-T01-IM3	Non-Small Cell Lung Cancer	Lung Adenocarcinoma	P361H	OncoKB: Unknown, level NA, resistance NA;CIViC: NA;MyCancerGenome: not present;CancerHotspot: no;3DHotspot: no	SIFT: impact: deleterious, score: 0;Polyphen-2: impact: probably_damaging, score: 1	Missense_Mutation	SNP	Diploid		NA	NA	NA	4	66356415	66356415	G	T	4:g.66356415G>T	ENST00000273854.3:c.1082C>A	0.08		56	642			13	44699					250	0.0016	Matched	Pleura	LUAD	11.31	1:DECEASED	Lung	Tumor	In-House	1	808	Metastasis	Male	Prev/Curr Smoker	Matched	FFPE
MSK-IMPACT Clinical Sequencing Cohort (MSKCC, Nat Med 2017)	P-0001550-T01-IM3	Non-Small Cell Lung Cancer	Lung Adenocarcinoma	R937S	OncoKB: Unknown, level NA, resistance NA;CIViC: NA;MyCancerGenome: not present;CancerHotspot: no;3DHotspot: no	SIFT: impact: deleterious, score: 0;Polyphen-2: impact: possibly_damaging, score: 0.861	Missense_Mutation	SNP	Diploid		NA	NA	NA	4	66201693	66201693	G	T	4:g.66201693G>T	ENST00000273854.3:c.2809C>A	0.16		74	388			12	16/18					250	0.2725	Matched		LUAD	24.16	0:LIVING	Lung	Tumor	In-House	1	684	Primary	Female	Prev/Curr Smoker	Matched	FFPE
MSK-IMPACT Clinical Sequencing Cohort (MSKCC, Nat Med 2017)	P-0003562-T01-IM5	Non-Small Cell Lung Cancer	Lung Adenocarcinoma	H265D	OncoKB: Unknown, level NA, resistance NA;CIViC: NA;MyCancerGenome: not present;CancerHotspot: no;3DHotspot: no	SIFT: impact: tolerated, score: 0.2;Polyphen-2: impact: benign, score: 0	Missense_Mutation	SNP	Diploid		NA	NA	NA	4	66467476	66467476	G	C	4:g.66467476G>C	ENST00000273854.3:c.793C>G	0.82		363	78			37	44638					250	0.6842	Matched		LUAD	19.79	0:LIVING	Lung	Tumor	In-House	1	629	Primary	Male	Prev/Curr Smoker	Matched	FFPE
MSK-IMPACT Clinical Sequencing Cohort (MSKCC, Nat Med 2017)	P-0003715-T01-IM5	Non-Small Cell Lung Cancer	Lung Adenocarcinoma	X886_splice	OncoKB: Unknown, level NA, resistance NA;CIViC: NA;MyCancerGenome: not present;CancerHotspot: no;3DHotspot: no	SIFT: NA;Polyphen-2: NA	Splice_Site	SNP	Diploid		NA	NA	NA	4	66213771	66213771	C	A	4:g.66213771C>A	ENST00000273854.3:c.2658+1G>T	0.09		42	414			13						250	0.0055	Matched	Lymph Node	LUAD	19.63	0:LIVING	Lung	Tumor	In-House	1	443	Metastasis	Female	Prev/Curr Smoker	Matched	FFPE
MSK-IMPACT Clinical Sequencing Cohort (MSKCC, Nat Med 2017)	P-0003116-T01-IM5	Non-Small Cell Lung Cancer	Lung Adenocarcinoma	G838R	OncoKB: Unknown, level NA, resistance NA;CIViC: NA;MyCancerGenome: not present;CancerHotspot: no;3DHotspot: no	SIFT: impact: deleterious, score: 0;Polyphen-2: impact: probably_damaging, score: 1	Missense_Mutation	SNP	Diploid		NA	NA	NA	4	66213918	66213918	C	T	4:g.66213918C>T	ENST00000273854.3:c.2512G>A	0.16		125	643			12	15/18					250	0.1415	Matched		LUAD	22.85	0:LIVING	Lung	Tumor	In-House	2	784	Primary	Female	Prev/Curr Smoker	Matched	FFPE
MSK-IMPACT Clinical Sequencing Cohort (MSKCC, Nat Med 2017)	P-0004410-T01-IM5	Non-Small Cell Lung Cancer	Lung Adenocarcinoma	T560Pfs*15	OncoKB: Unknown, level NA, resistance NA;CIViC: NA;MyCancerGenome: not present;CancerHotspot: no;3DHotspot: no	SIFT: NA;Polyphen-2: NA	Frame_Shift_Del	DEL	Diploid		NA	NA	NA	4	66280012	66280012	G	-	4:g.66280012del	ENST00000273854.3:c.1677del	0.44		119	154			15	44760					250	0.8111	Matched	Brain	LUAD	14.23	1:DECEASED	Lung	Tumor	In-House	1	332	Metastasis	Male	Prev/Curr Smoker	Matched	FFPE
MSK-IMPACT Clinical Sequencing Cohort (MSKCC, Nat Med 2017)	P-0002639-T01-IM3	Non-Small Cell Lung Cancer	Lung Adenocarcinoma	R37L	OncoKB: Unknown, level NA, resistance NA;CIViC: NA;MyCancerGenome: not present;CancerHotspot: no;3DHotspot: no	SIFT: impact: tolerated, score: 0.69;Polyphen-2: impact: benign, score: 0.011	Missense_Mutation	SNP	Diploid	2	NA	NA	NA	4	66535351	66535351	C	A	4:g.66535351C>A	ENST00000273854.3:c.110G>T	0.16		93	480			11	44579					250	0.0357	Matched		LUAD	30.67	0:LIVING	Lung	Tumor	Outside	1	760	Primary	Female	Unknown	Matched	FFPE
MSK-IMPACT Clinical Sequencing Cohort (MSKCC, Nat Med 2017)	P-0001093-T01-IM3	Non-Small Cell Lung Cancer	Lung Adenocarcinoma	V887L	OncoKB: Unknown, level NA, resistance NA;CIViC: NA;MyCancerGenome: not present;CancerHotspot: no;3DHotspot: no	SIFT: impact: deleterious, score: 0;Polyphen-2: impact: probably_damaging, score: 0.995	Missense_Mutation	SNP	Diploid		NA	NA	NA	4	66201843	66201843	C	A	4:g.66201843C>A	ENST00000273854.3:c.2659G>T	0.07		33	460			11	16/18					250	0.0021	Matched	Pleura	LUAD	26.63	0:LIVING	Lung	Tumor	In-House	1	540	Metastasis	Male	Prev/Curr Smoker	Matched	FFPE
MSK-IMPACT Clinical Sequencing Cohort (MSKCC, Nat Med 2017)	P-0001385-T01-IM3	Non-Small Cell Lung Cancer	Lung Adenocarcinoma	P939R	OncoKB: Unknown, level NA, resistance NA;CIViC: NA;MyCancerGenome: not present;CancerHotspot: no;3DHotspot: no	SIFT: impact: deleterious, score: 0.02;Polyphen-2: impact: probably_damaging, score: 0.999	Missense_Mutation	SNP	Diploid		NA	NA	NA	4	66201686	66201686	G	C	4:g.66201686G>C	ENST00000273854.3:c.2816C>G	0.13		114	775			13	16/18					250	0.0149	Matched	Adrenal Gland	LUAD	25.02	0:LIVING	Lung	Tumor	In-House	1	580	Metastasis	Female	Prev/Curr Smoker	Matched	FFPE
MSK-IMPACT Clinical Sequencing Cohort (MSKCC, Nat Med 2017)	P-0000427-T01-IM3	Non-Small Cell Lung Cancer	Lung Adenocarcinoma	P532S	OncoKB: Unknown, level NA, resistance NA;CIViC: NA;MyCancerGenome: not present;CancerHotspot: no;3DHotspot: no	SIFT: impact: deleterious, score: 0.01;Polyphen-2: impact: probably_damaging, score: 1	Missense_Mutation	SNP	Diploid		NA	NA	NA	4	66280095	66280095	G	A	4:g.66280095G>A	ENST00000273854.3:c.1594C>T	0.19		119	509			11	44760					250	0.2005	Matched		LUAD	26.27	0:LIVING	Lung	Tumor	Outside	1	749	Primary	Female	Prev/Curr Smoker	Matched	FFPE
MSK-IMPACT Clinical Sequencing Cohort (MSKCC, Nat Med 2017)	P-0001171-T01-IM3	Non-Small Cell Lung Cancer	Lung Adenocarcinoma	P898S	OncoKB: Unknown, level NA, resistance NA;CIViC: NA;MyCancerGenome: not present;CancerHotspot: no;3DHotspot: no	SIFT: impact: deleterious, score: 0.01;Polyphen-2: impact: probably_damaging, score: 0.999	Missense_Mutation	SNP	Diploid		NA	NA	NA	4	66201810	66201810	G	A	4:g.66201810G>A	ENST00000273854.3:c.2692C>T	0.27		222	588			90	16/18					250	0.5235	Matched	Adrenal Gland	LUAD	26.23	0:LIVING	Lung	Tumor	In-House	1	1189	Metastasis	Male	Prev/Curr Smoker	Matched	FFPE
MSK-IMPACT Clinical Sequencing Cohort (MSKCC, Nat Med 2017)	P-0001171-T01-IM3	Non-Small Cell Lung Cancer	Lung Adenocarcinoma	E892V	OncoKB: Unknown, level NA, resistance NA;CIViC: NA;MyCancerGenome: not present;CancerHotspot: no;3DHotspot: no	SIFT: impact: deleterious, score: 0.01;Polyphen-2: impact: probably_damaging, score: 0.952	Missense_Mutation	SNP	Diploid		NA	NA	NA	4	66201827	66201827	T	A	4:g.66201827T>A	ENST00000273854.3:c.2675A>T	0.45		328	393			90	16/18					250	0.5235	Matched	Adrenal Gland	LUAD	26.23	0:LIVING	Lung	Tumor	In-House	1	1189	Metastasis	Male	Prev/Curr Smoker	Matched	FFPE
MSK-IMPACT Clinical Sequencing Cohort (MSKCC, Nat Med 2017)	P-0001171-T01-IM3	Non-Small Cell Lung Cancer	Lung Adenocarcinoma	E106*	OncoKB: Unknown, level NA, resistance NA;CIViC: NA;MyCancerGenome: not present;CancerHotspot: no;3DHotspot: no	SIFT: NA;Polyphen-2: NA	Nonsense_Mutation	SNP	Diploid		NA	NA	NA	4	66467953	66467953	C	A	4:g.66467953C>A	ENST00000273854.3:c.316G>T	0.26		227	637			90	44638					250	0.5235	Matched	Adrenal Gland	LUAD	26.23	0:LIVING	Lung	Tumor	In-House	1	1189	Metastasis	Male	Prev/Curr Smoker	Matched	FFPE
MSK-IMPACT Clinical Sequencing Cohort (MSKCC, Nat Med 2017)	P-0008837-T01-IM5	Non-Small Cell Lung Cancer	Lung Adenocarcinoma	D348Y	OncoKB: Unknown, level NA, resistance NA;CIViC: NA;MyCancerGenome: not present;CancerHotspot: no;3DHotspot: no	SIFT: impact: deleterious, score: 0;Polyphen-2: impact: possibly_damaging, score: 0.898	Missense_Mutation	SNP	Diploid		NA	NA	NA	4	66361130	66361130	C	A	4:g.66361130C>A	ENST00000273854.3:c.1042G>T	0.42		336	463			19	44669					250	0.7482	Matched	Brain	LUAD	9.53	0:LIVING	Lung	Tumor	In-House	1	846	Metastasis	Female	Prev/Curr Smoker	Matched	FFPE
MSK-IMPACT Clinical Sequencing Cohort (MSKCC, Nat Med 2017)	P-0006950-T01-IM5	Non-Small Cell Lung Cancer	Lung Adenocarcinoma	L781M	OncoKB: Unknown, level NA, resistance NA;CIViC: NA;MyCancerGenome: not present;CancerHotspot: no;3DHotspot: no	SIFT: impact: tolerated, score: 0.05;Polyphen-2: impact: possibly_damaging, score: 0.733	Missense_Mutation	SNP	Diploid		NA	NA	NA	4	66217274	66217274	G	T	4:g.66217274G>T	ENST00000273854.3:c.2341C>A	0.09		70	731			3	14/18					250	0.2603	Matched	Pleura	LUAD	13.18	0:LIVING	Lung	Tumor	In-House	1	941	Metastasis	Female	Prev/Curr Smoker	Matched	FFPE
MSK-IMPACT Clinical Sequencing Cohort (MSKCC, Nat Med 2017)	P-0009833-T01-IM5	Non-Small Cell Lung Cancer	Lung Adenocarcinoma	G602C	OncoKB: Unknown, level NA, resistance NA;CIViC: NA;MyCancerGenome: not present;CancerHotspot: no;3DHotspot: no	SIFT: impact: tolerated, score: 0.19;Polyphen-2: impact: probably_damaging, score: 0.996	Missense_Mutation	SNP	Diploid		NA	NA	NA	4	66242768	66242768	C	A	4:g.66242768C>A	ENST00000273854.3:c.1804G>T	0.41		393	570			33	44822					250	0.3409	Matched		LUAD	10.26	0:LIVING	Lung	Tumor	In-House	1	972	Primary	Female	Prev/Curr Smoker	Matched	FFPE
MSK-IMPACT Clinical Sequencing Cohort (MSKCC, Nat Med 2017)	P-0009833-T01-IM5	Non-Small Cell Lung Cancer	Lung Adenocarcinoma	L255F	OncoKB: Unknown, level NA, resistance NA;CIViC: NA;MyCancerGenome: not present;CancerHotspot: no;3DHotspot: no	SIFT: impact: deleterious, score: 0;Polyphen-2: impact: probably_damaging, score: 0.999	Missense_Mutation	SNP	Diploid		NA	NA	NA	4	66467504	66467504	C	A	4:g.66467504C>A	ENST00000273854.3:c.765G>T	0.11		121	957			33	44638					250	0.3409	Matched		LUAD	10.26	0:LIVING	Lung	Tumor	In-House	1	972	Primary	Female	Prev/Curr Smoker	Matched	FFPE
MSK-IMPACT Clinical Sequencing Cohort (MSKCC, Nat Med 2017)	P-0008944-T01-IM5	Non-Small Cell Lung Cancer	Lung Adenocarcinoma	C289F	OncoKB: Unknown, level NA, resistance NA;CIViC: NA;MyCancerGenome: not present;CancerHotspot: no;3DHotspot: no	SIFT: impact: deleterious, score: 0;Polyphen-2: impact: probably_damaging, score: 0.997	Missense_Mutation	SNP	Diploid		NA	NA	NA	4	66467403	66467403	C	A	4:g.66467403C>A	ENST00000273854.3:c.866G>T	0.33		151	301			11	44638					250	0.0425	Matched		LUAD	10.82	0:LIVING	Lung	Tumor	In-House	1	718	Primary	Female	Prev/Curr Smoker	Matched	FFPE
MSK-IMPACT Clinical Sequencing Cohort (MSKCC, Nat Med 2017)	P-0008876-T01-IM5	Non-Small Cell Lung Cancer	Lung Adenocarcinoma	A662D	OncoKB: Unknown, level NA, resistance NA;CIViC: NA;MyCancerGenome: not present;CancerHotspot: no;3DHotspot: no	SIFT: impact: deleterious, score: 0;Polyphen-2: impact: probably_damaging, score: 0.999	Missense_Mutation	SNP	Diploid		NA	NA	NA	4	66231715	66231715	G	T	4:g.66231715G>T	ENST00000273854.3:c.1985C>A	0.21		214	815			18	44883					250	0.2777	Matched		LUAD	5.46	1:DECEASED	Lung	Tumor	In-House	1	1093	Primary	Female	Prev/Curr Smoker	Matched	FFPE
MSK-IMPACT Clinical Sequencing Cohort (MSKCC, Nat Med 2017)	P-0004861-T01-IM5	Non-Small Cell Lung Cancer	Lung Adenocarcinoma	C137Y	OncoKB: Unknown, level NA, resistance NA;CIViC: NA;MyCancerGenome: not present;CancerHotspot: no;3DHotspot: no	SIFT: impact: deleterious, score: 0;Polyphen-2: impact: probably_damaging, score: 0.98	Missense_Mutation	SNP	Diploid	1	NA	NA	NA	4	66467859	66467859	C	T	4:g.66467859C>T	ENST00000273854.3:c.410G>A	0.53		713	627			8	44638					250	0.5212	Matched		LUAD	6.97	1:DECEASED	Lung	Tumor	In-House	1	899	Primary	Male	Prev/Curr Smoker	Matched	DNA
MSK-IMPACT Clinical Sequencing Cohort (MSKCC, Nat Med 2017)	P-0006071-T01-IM5	Non-Small Cell Lung Cancer	Lung Adenocarcinoma	S488T	OncoKB: Unknown, level NA, resistance NA;CIViC: NA;MyCancerGenome: not present;CancerHotspot: no;3DHotspot: no	SIFT: impact: deleterious, score: 0.05;Polyphen-2: impact: possibly_damaging, score: 0.785	Missense_Mutation	SNP	Diploid		NA	NA	NA	4	66286224	66286224	A	T	4:g.66286224A>T	ENST00000273854.3:c.1462T>A	0.73		547	201			17	44730					250	0.4911	Matched		LUAD	14.89	0:LIVING	Lung	Tumor	In-House	1	752	Primary	Female	Prev/Curr Smoker	Matched	DNA
MSK-IMPACT Clinical Sequencing Cohort (MSKCC, Nat Med 2017)	P-0012000-T01-IM5	Non-Small Cell Lung Cancer	Lung Adenocarcinoma	V752L	OncoKB: Unknown, level NA, resistance NA;CIViC: NA;MyCancerGenome: not present;CancerHotspot: no;3DHotspot: no	SIFT: impact: tolerated, score: 0.17;Polyphen-2: impact: benign, score: 0.118	Missense_Mutation	SNP	Diploid	1	NA	NA	NA	4	66218804	66218804	C	A	4:g.66218804C>A	ENST00000273854.3:c.2254G>T	0.3		450	1065			5	13/18					250	0.0095	Matched	Rib	LUAD	3.62	1:DECEASED	Lung	Tumor	Outside	1	927	Metastasis	Male	Unknown	Matched	FFPE
MSK-IMPACT Clinical Sequencing Cohort (MSKCC, Nat Med 2017)	P-0012287-T01-IM5	Non-Small Cell Lung Cancer	Lung Adenocarcinoma	T714I	OncoKB: Unknown, level NA, resistance NA;CIViC: NA;MyCancerGenome: not present;CancerHotspot: no;3DHotspot: no	SIFT: impact: deleterious, score: 0;Polyphen-2: impact: possibly_damaging, score: 0.471	Missense_Mutation	SNP	Diploid		NA	NA	NA	4	66230830	66230830	G	A	4:g.66230830G>A	ENST00000273854.3:c.2141C>T	0.06		35	509			15	44913					225.9	0.0289	Matched		LUAD	6.9	0:LIVING	Lung	Tumor	In-House	1	692	Primary	Female	Prev/Curr Smoker	Matched	FFPE
MSK-IMPACT Clinical Sequencing Cohort (MSKCC, Nat Med 2017)	P-0003785-T01-IM5	Non-Small Cell Lung Cancer	Lung Adenocarcinoma	V774E	OncoKB: Unknown, level NA, resistance NA;CIViC: NA;MyCancerGenome: not present;CancerHotspot: no;3DHotspot: no	SIFT: impact: deleterious, score: 0;Polyphen-2: impact: probably_damaging, score: 0.962	Missense_Mutation	SNP	Diploid		NA	NA	NA	4	66217294	66217294	A	T	4:g.66217294A>T	ENST00000273854.3:c.2321T>A	0.1		50	447			10	14/18					250	0.0253	Matched		LUAD	16.7	0:LIVING	Lung	Tumor	In-House	1	739	Primary	Female	Prev/Curr Smoker	Matched	FFPE
MSK-IMPACT Clinical Sequencing Cohort (MSKCC, Nat Med 2017)	P-0009092-T01-IM5	Non-Small Cell Lung Cancer	Lung Adenocarcinoma	E848*	OncoKB: Unknown, level NA, resistance NA;CIViC: NA;MyCancerGenome: not present;CancerHotspot: no;3DHotspot: no	SIFT: NA;Polyphen-2: NA	Nonsense_Mutation	SNP	Diploid		NA	NA	NA	4	66213888	66213888	C	A	4:g.66213888C>A	ENST00000273854.3:c.2542G>T	0.06		68	1093			31	15/18					250	0.0006	Matched		LUAD	6.64	0:LIVING	Lung	Tumor	In-House	1	992	Primary	Female	Prev/Curr Smoker	Matched	FFPE
MSK-IMPACT Clinical Sequencing Cohort (MSKCC, Nat Med 2017)	P-0011461-T01-IM5	Non-Small Cell Lung Cancer	Lung Adenocarcinoma	G82V	OncoKB: Unknown, level NA, resistance NA;CIViC: NA;MyCancerGenome: not present;CancerHotspot: no;3DHotspot: no	SIFT: impact: deleterious, score: 0;Polyphen-2: impact: probably_damaging, score: 1	Missense_Mutation	SNP	Diploid	1	NA	NA	NA	4	66509082	66509082	C	A	4:g.66509082C>A	ENST00000273854.3:c.245G>T	0.08		52	614			10	44610					250	0.0012	Matched		LUAD	5.46	0:LIVING	Lung	Tumor	In-House	1	843	Primary	Female	Unknown	Matched	FFPE
MSK-IMPACT Clinical Sequencing Cohort (MSKCC, Nat Med 2017)	P-0000235-T01-IM3	Non-Small Cell Lung Cancer	Lung Squamous Cell Carcinoma	K699N	OncoKB: Unknown, level NA, resistance NA;CIViC: NA;MyCancerGenome: not present;CancerHotspot: no;3DHotspot: no	SIFT: impact: deleterious, score: 0;Polyphen-2: impact: probably_damaging, score: 0.999	Missense_Mutation	SNP	Diploid		NA	NA	NA	4	66230874	66230874	T	G	4:g.66230874T>G	ENST00000273854.3:c.2097A>C	0.28		283	736			8	44913					250	0.238	Matched		LUSC	15.68	1:DECEASED	Lung	Tumor	In-House	1	618	Primary	Male	Prev/Curr Smoker	Matched	FFPE
MSK-IMPACT Clinical Sequencing Cohort (MSKCC, Nat Med 2017)	P-0000315-T01-IM3	Non-Small Cell Lung Cancer	Lung Squamous Cell Carcinoma	D136Y	OncoKB: Unknown, level NA, resistance NA;CIViC: NA;MyCancerGenome: not present;CancerHotspot: no;3DHotspot: no	SIFT: impact: deleterious, score: 0;Polyphen-2: impact: probably_damaging, score: 0.988	Missense_Mutation	SNP	Diploid		NA	NA	NA	4	66467863	66467863	C	A	4:g.66467863C>A	ENST00000273854.3:c.406G>T	0.42		425	597			17	44638					250	0.4889	Matched		LUSC	8.71	1:DECEASED	Lung	Tumor	In-House	1	820	Primary	Male	Prev/Curr Smoker	Matched	FFPE
MSK-IMPACT Clinical Sequencing Cohort (MSKCC, Nat Med 2017)	P-0000897-T01-IM3	Non-Small Cell Lung Cancer	Large Cell Neuroendocrine Carcinoma	P653Q	OncoKB: Unknown, level NA, resistance NA;CIViC: NA;MyCancerGenome: not present;CancerHotspot: no;3DHotspot: no	SIFT: impact: deleterious, score: 0.01;Polyphen-2: impact: probably_damaging, score: 0.999	Missense_Mutation	SNP	Diploid		NA	NA	NA	4	66231742	66231742	G	T	4:g.66231742G>T	ENST00000273854.3:c.1958C>A	0.33		120	239			15	44883					250	0.3165	Matched		LUNE		1:DECEASED	Lung	Tumor	Outside	1	355	Primary	Female	Prev/Curr Smoker	Matched	FFPE
MSK-IMPACT Clinical Sequencing Cohort (MSKCC, Nat Med 2017)	P-0002651-T01-IM3	Non-Small Cell Lung Cancer	Lung Squamous Cell Carcinoma	T773Sfs*6	OncoKB: Unknown, level NA, resistance NA;CIViC: NA;MyCancerGenome: not present;CancerHotspot: no;3DHotspot: no	SIFT: NA;Polyphen-2: NA	Frame_Shift_Del	DEL	Diploid		NA	NA	NA	4	66217288	66217297	TGAATCACAG	-	4:g.66217288_66217297del	ENST00000273854.3:c.2318_2327del	0.16		70	376			8	14/18					250	0.3068	Matched		LUSC	20.48	0:LIVING	Lung	Tumor	Outside	1	494	Primary	Male	Prev/Curr Smoker	Matched	FFPE
MSK-IMPACT Clinical Sequencing Cohort (MSKCC, Nat Med 2017)	P-0002637-T01-IM3	Non-Small Cell Lung Cancer	Large Cell Neuroendocrine Carcinoma	C603R	OncoKB: Unknown, level NA, resistance NA;CIViC: NA;MyCancerGenome: not present;CancerHotspot: no;3DHotspot: no	SIFT: impact: tolerated, score: 0.52;Polyphen-2: impact: probably_damaging, score: 0.962	Missense_Mutation	SNP	Diploid	1	NA	NA	NA	4	66242765	66242765	A	G	4:g.66242765A>G	ENST00000273854.3:c.1807T>C	0.54		492	418			17	44822					250	0.6353	Matched	Abdomen	LUNE	22.68	0:LIVING	Lung	Tumor	In-House	1	1086	Metastasis	Male	Prev/Curr Smoker	Matched	FFPE
MSK-IMPACT Clinical Sequencing Cohort (MSKCC, Nat Med 2017)	P-0002865-T01-IM3	Non-Small Cell Lung Cancer	Lung Squamous Cell Carcinoma	I286N	OncoKB: Unknown, level NA, resistance NA;CIViC: NA;MyCancerGenome: not present;CancerHotspot: no;3DHotspot: no	SIFT: impact: deleterious, score: 0;Polyphen-2: impact: probably_damaging, score: 0.998	Missense_Mutation	SNP	Diploid	1	NA	NA	NA	4	66467412	66467412	A	T	4:g.66467412A>T	ENST00000273854.3:c.857T>A	0.21		85	321			7	44638					250	0.5609	Matched		LUSC	4.73	1:DECEASED	Lung	Tumor	Outside	1	384	Primary	Female	Unknown	Matched	FFPE
MSK-IMPACT Clinical Sequencing Cohort (MSKCC, Nat Med 2017)	P-0003869-T01-IM5	Non-Small Cell Lung Cancer	Lung Adenocarcinoma	E60K	OncoKB: Unknown, level NA, resistance NA;CIViC: NA;MyCancerGenome: not present;CancerHotspot: no;3DHotspot: no	SIFT: impact: deleterious, score: 0.03;Polyphen-2: impact: possibly_damaging, score: 0.838	Missense_Mutation	SNP	Diploid		NA	NA	NA	4	66535283	66535283	C	T	4:g.66535283C>T	ENST00000273854.3:c.178G>A	0.27		105	284			56	44579					250	0.3305	Matched		LUAD	17.09	0:LIVING	Lung	Tumor	In-House	1	643	Primary	Female	Prev/Curr Smoker	Matched	FFPE
MSK-IMPACT Clinical Sequencing Cohort (MSKCC, Nat Med 2017)	P-0004065-T01-IM5	Non-Small Cell Lung Cancer	Lung Adenocarcinoma	Q100L	OncoKB: Unknown, level NA, resistance NA;CIViC: NA;MyCancerGenome: not present;CancerHotspot: no;3DHotspot: no	SIFT: impact: deleterious, score: 0;Polyphen-2: impact: probably_damaging, score: 0.953	Missense_Mutation	SNP	Diploid		NA	NA	NA	4	66467970	66467970	T	A	4:g.66467970T>A	ENST00000273854.3:c.299A>T	0.11		74	614			34	44638					250	0.3788	Matched		LUAD	13.08	0:LIVING	Lung	Tumor	In-House	1	690	Primary	Female	Prev/Curr Smoker	Matched	FFPE
MSK-IMPACT Clinical Sequencing Cohort (MSKCC, Nat Med 2017)	P-0006540-T01-IM5	Non-Small Cell Lung Cancer	Lung Squamous Cell Carcinoma	P659Q	OncoKB: Unknown, level NA, resistance NA;CIViC: NA;MyCancerGenome: not present;CancerHotspot: no;3DHotspot: no	SIFT: impact: deleterious, score: 0;Polyphen-2: impact: probably_damaging, score: 0.999	Missense_Mutation	DNP	Diploid	1	NA	NA	NA	4	66231723	66231724	GG	TT	4:g.66231723_66231724delinsTT	ENST00000273854.3:c.1976_1977delinsAA	0.06		17	250			12	44883					250	0.0009	Matched		LUSC	6.9	1:DECEASED	Lung	Tumor	In-House	1	483	Primary	Male	Prev/Curr Smoker	Matched	FFPE
MSK-IMPACT Clinical Sequencing Cohort (MSKCC, Nat Med 2017)	P-0007842-T01-IM5	Non-Small Cell Lung Cancer	Lung Squamous Cell Carcinoma	P904S	OncoKB: Unknown, level NA, resistance NA;CIViC: NA;MyCancerGenome: not present;CancerHotspot: no;3DHotspot: no	SIFT: impact: deleterious, score: 0;Polyphen-2: impact: probably_damaging, score: 0.999	Missense_Mutation	SNP	Diploid		NA	NA	NA	4	66201792	66201792	G	A	4:g.66201792G>A	ENST00000273854.3:c.2710C>T	0.11		64	511			13	16/18					250	0.1461	Matched		LUSC	11.18	0:LIVING	Lung	Tumor	In-House	1	669	Primary	Male	Prev/Curr Smoker	Matched	FFPE
MSK-IMPACT Clinical Sequencing Cohort (MSKCC, Nat Med 2017)	P-0008300-T01-IM5	Non-Small Cell Lung Cancer	Lung Adenocarcinoma	A966E	OncoKB: Unknown, level NA, resistance NA;CIViC: NA;MyCancerGenome: not present;CancerHotspot: no;3DHotspot: no	SIFT: impact: tolerated, score: 0.26;Polyphen-2: impact: benign, score: 0.193	Missense_Mutation	DNP	Diploid		NA	NA	NA	4	66197801	66197802	GG	TT	4:g.66197801_66197802delinsTT	ENST00000273854.3:c.2897_2898delinsAA	0.07		67	926			8	17/18					250	0.0041	Matched		LUAD	10.26	1:DECEASED	Lung	Tumor	Outside	1	903	Primary	Female	Prev/Curr Smoker	Matched	FFPE
MSK-IMPACT Clinical Sequencing Cohort (MSKCC, Nat Med 2017)	P-0008562-T01-IM5	Non-Small Cell Lung Cancer	Lung Squamous Cell Carcinoma	G3Afs*59	OncoKB: Unknown, level NA, resistance NA;CIViC: NA;MyCancerGenome: not present;CancerHotspot: no;3DHotspot: no	SIFT: NA;Polyphen-2: NA	Frame_Shift_Del	DEL	Diploid		NA	NA	NA	4	66535453	66535453	C	-	4:g.66535453del	ENST00000273854.3:c.8del	0.3		70	162			10	44579					250	0.3298	Matched		LUSC	10.82	0:LIVING	Lung	Tumor	In-House	1	935	Primary	Male	Prev/Curr Smoker	Matched	FFPE
MSK-IMPACT Clinical Sequencing Cohort (MSKCC, Nat Med 2017)	P-0008863-T01-IM5	Non-Small Cell Lung Cancer	Lung Adenocarcinoma	Q1029Sfs*3	OncoKB: Unknown, level NA, resistance NA;CIViC: NA;MyCancerGenome: not present;CancerHotspot: no;3DHotspot: no	SIFT: NA;Polyphen-2: NA	Frame_Shift_Del	DEL	Diploid		NA	NA	NA	4	66189862	66189862	C	-	4:g.66189862del	ENST00000273854.3:c.3084del	0.11		55	426			10	18/18					193.95	0.0292	Matched		LUAD	5.33	0:LIVING	Lung	Tumor	In-House	1	908	Primary	Male	Prev/Curr Smoker	Matched	FFPE
MSK-IMPACT Clinical Sequencing Cohort (MSKCC, Nat Med 2017)	P-0008948-T01-IM5	Non-Small Cell Lung Cancer	Large Cell Neuroendocrine Carcinoma	K668N	OncoKB: Unknown, level NA, resistance NA;CIViC: NA;MyCancerGenome: not present;CancerHotspot: no;3DHotspot: no	SIFT: impact: deleterious, score: 0;Polyphen-2: impact: possibly_damaging, score: 0.835	Missense_Mutation	SNP	Diploid		NA	NA	NA	4	66231696	66231696	C	G	4:g.66231696C>G	ENST00000273854.3:c.2004G>C	0.39		138	213			5	44883					134.8	0.5181	Matched	Chest Wall	LUNE	1.12	1:DECEASED	Lung	Tumor	In-House	1	382	Metastasis	Male	Prev/Curr Smoker	Matched	FFPE
MSK-IMPACT Clinical Sequencing Cohort (MSKCC, Nat Med 2017)	P-0009214-T01-IM5	Non-Small Cell Lung Cancer	Lung Adenocarcinoma	D449N	OncoKB: Unknown, level NA, resistance NA;CIViC: NA;MyCancerGenome: not present;CancerHotspot: no;3DHotspot: no	SIFT: impact: tolerated, score: 0.3;Polyphen-2: impact: benign, score: 0.443	Missense_Mutation	SNP	Diploid	1	NA	NA	NA	4	66356152	66356152	C	T	4:g.66356152C>T	ENST00000273854.3:c.1345G>A	0.06		57	890			8	44699					250	0.0016	Matched	Lymph Node	LUAD	9.93	0:LIVING	Lung	Tumor	In-House	1	1006	Metastasis	Male	Prev/Curr Smoker	Matched	FFPE
MSK-IMPACT Clinical Sequencing Cohort (MSKCC, Nat Med 2017)	P-0009214-T01-IM5	Non-Small Cell Lung Cancer	Lung Adenocarcinoma	Q317K	OncoKB: Unknown, level NA, resistance NA;CIViC: NA;MyCancerGenome: not present;CancerHotspot: no;3DHotspot: no	SIFT: impact: tolerated, score: 0.87;Polyphen-2: impact: benign, score: 0.009	Missense_Mutation	SNP	Diploid		NA	NA	NA	4	66361223	66361223	G	T	4:g.66361223G>T	ENST00000273854.3:c.949C>A	0.08		55	675			8	44669					250	0.0016	Matched	Lymph Node	LUAD	9.93	0:LIVING	Lung	Tumor	In-House	1	1006	Metastasis	Male	Prev/Curr Smoker	Matched	FFPE
MSK-IMPACT Clinical Sequencing Cohort (MSKCC, Nat Med 2017)	P-0009477-T01-IM5	Non-Small Cell Lung Cancer	Lung Adenocarcinoma	L897M	OncoKB: Unknown, level NA, resistance NA;CIViC: NA;MyCancerGenome: not present;CancerHotspot: no;3DHotspot: no	SIFT: impact: deleterious, score: 0;Polyphen-2: impact: probably_damaging, score: 1	Missense_Mutation	SNP	Diploid		NA	NA	NA	4	66201813	66201813	G	T	4:g.66201813G>T	ENST00000273854.3:c.2689C>A	0.26		167	469			16	16/18					250	0.1275	Matched	Omentum	LUAD	1.94	1:DECEASED	Lung	Tumor	Outside	1	927	Metastasis	Male	Unknown	Matched	FFPE
MSK-IMPACT Clinical Sequencing Cohort (MSKCC, Nat Med 2017)	P-0009501-T01-IM5	Non-Small Cell Lung Cancer	Lung Squamous Cell Carcinoma	R2L	OncoKB: Unknown, level NA, resistance NA;CIViC: NA;MyCancerGenome: not present;CancerHotspot: no;3DHotspot: no	SIFT: impact: deleterious_low_confidence, score: 0;Polyphen-2: impact: benign, score: 0.015	Missense_Mutation	SNP	Diploid		NA	NA	NA	4	66535456	66535456	C	A	4:g.66535456C>A	ENST00000273854.3:c.5G>T	0.14		26	165			6	44579				5.8e-05	250	0.1817	Matched		LUSC	16.86	0:LIVING	Lung	Tumor	In-House	1	777	Primary	Male	Prev/Curr Smoker	Matched	FFPE
MSK-IMPACT Clinical Sequencing Cohort (MSKCC, Nat Med 2017)	P-0009691-T01-IM5	Non-Small Cell Lung Cancer	Lung Adenocarcinoma	C599F	OncoKB: Unknown, level NA, resistance NA;CIViC: NA;MyCancerGenome: not present;CancerHotspot: no;3DHotspot: no	SIFT: impact: tolerated, score: 0.5;Polyphen-2: impact: probably_damaging, score: 0.962	Missense_Mutation	SNP	Diploid		NA	NA	NA	4	66242776	66242776	C	A	4:g.66242776C>A	ENST00000273854.3:c.1796G>T	0.12		119	893			23	44822					250	0.0032	Matched		LUAD	8.81	0:LIVING	Lung	Tumor	In-House	1	1005	Primary	Female	Prev/Curr Smoker	Matched	FFPE
MSK-IMPACT Clinical Sequencing Cohort (MSKCC, Nat Med 2017)	P-0010025-T01-IM5	Non-Small Cell Lung Cancer	Lung Adenocarcinoma	R700I	OncoKB: Unknown, level NA, resistance NA;CIViC: NA;MyCancerGenome: not present;CancerHotspot: no;3DHotspot: no	SIFT: impact: deleterious, score: 0;Polyphen-2: impact: probably_damaging, score: 0.998	Missense_Mutation	SNP	Diploid		NA	NA	NA	4	66230872	66230872	C	A	4:g.66230872C>A	ENST00000273854.3:c.2099G>T	0.17		151	721			11	44913					250	0.1464	Matched		LUAD	7.92	0:LIVING	Lung	Tumor	In-House	1	1025	Primary	Female	Prev/Curr Smoker	Matched	FFPE
MSK-IMPACT Clinical Sequencing Cohort (MSKCC, Nat Med 2017)	P-0010025-T01-IM5	Non-Small Cell Lung Cancer	Lung Adenocarcinoma	Y414H	OncoKB: Unknown, level NA, resistance NA;CIViC: NA;MyCancerGenome: not present;CancerHotspot: no;3DHotspot: no	SIFT: impact: deleterious, score: 0;Polyphen-2: impact: probably_damaging, score: 0.942	Missense_Mutation	SNP	Diploid		NA	NA	NA	4	66356257	66356257	A	G	4:g.66356257A>G	ENST00000273854.3:c.1240T>C	0.19		192	808			11	44699					250	0.1464	Matched		LUAD	7.92	0:LIVING	Lung	Tumor	In-House	1	1025	Primary	Female	Prev/Curr Smoker	Matched	FFPE
MSK-IMPACT Clinical Sequencing Cohort (MSKCC, Nat Med 2017)	P-0010385-T01-IM5	Non-Small Cell Lung Cancer	Lung Adenocarcinoma	E528*	OncoKB: Unknown, level NA, resistance NA;CIViC: NA;MyCancerGenome: not present;CancerHotspot: no;3DHotspot: no	SIFT: NA;Polyphen-2: NA	Nonsense_Mutation	SNP	Diploid		NA	NA	NA	4	66280107	66280107	C	A	4:g.66280107C>A	ENST00000273854.3:c.1582G>T	0.31		258	563			8	44760					250	0.0618	Matched		LUAD	4.08	1:DECEASED	Lung	Tumor	Outside	1	1185	Primary	Male	Unknown	Matched	FFPE
MSK-IMPACT Clinical Sequencing Cohort (MSKCC, Nat Med 2017)	P-0010454-T01-IM5	Non-Small Cell Lung Cancer	Lung Adenocarcinoma	A996D	OncoKB: Unknown, level NA, resistance NA;CIViC: NA;MyCancerGenome: not present;CancerHotspot: no;3DHotspot: no	SIFT: impact: tolerated, score: 0.63;Polyphen-2: impact: benign, score: 0.122	Missense_Mutation	SNP	Diploid	1	NA	NA	NA	4	66197712	66197712	G	T	4:g.66197712G>T	ENST00000273854.3:c.2987C>A	0.07		60	856			8	17/18					250	0.007	Matched		LUAD	6.74	1:DECEASED	Lung	Tumor	In-House	1	1317	Primary	Female	Prev/Curr Smoker	Matched	FFPE
MSK-IMPACT Clinical Sequencing Cohort (MSKCC, Nat Med 2017)	P-0007493-T02-IM5	Non-Small Cell Lung Cancer	Lung Adenocarcinoma	D449Efs*8	OncoKB: Unknown, level NA, resistance NA;CIViC: NA;MyCancerGenome: not present;CancerHotspot: no;3DHotspot: no	SIFT: NA;Polyphen-2: NA	Frame_Shift_Del	DEL	Diploid		NA	NA	NA	4	66356138	66356150	TCCTGGGCTCAAG	-	4:g.66356138_66356150del	ENST00000273854.3:c.1347_1359del	0.06		54	836			19	44699					250	0.4615	Matched	Bone	LUAD	6.87	0:LIVING	Lung	Tumor	In-House	1	902	Metastasis	Male	Prev/Curr Smoker	Matched	FFPE
MSK-IMPACT Clinical Sequencing Cohort (MSKCC, Nat Med 2017)	P-0010637-T01-IM5	Non-Small Cell Lung Cancer	Lung Adenocarcinoma	G320C	OncoKB: Unknown, level NA, resistance NA;CIViC: NA;MyCancerGenome: not present;CancerHotspot: no;3DHotspot: no	SIFT: impact: deleterious, score: 0.03;Polyphen-2: impact: benign, score: 0.364	Missense_Mutation	SNP	Diploid		NA	NA	NA	4	66361214	66361214	C	A	4:g.66361214C>A	ENST00000273854.3:c.958G>T	0.12		97	732			6	44669					250	0.0418	Matched		LUAD		0:LIVING	Lung	Tumor	In-House	1	1018	Primary	Male	Prev/Curr Smoker	Matched	FFPE
MSK-IMPACT Clinical Sequencing Cohort (MSKCC, Nat Med 2017)	P-0010736-T01-IM5	Non-Small Cell Lung Cancer	Lung Adenocarcinoma	M70R	OncoKB: Unknown, level NA, resistance NA;CIViC: NA;MyCancerGenome: not present;CancerHotspot: no;3DHotspot: no	SIFT: impact: tolerated, score: 0.35;Polyphen-2: impact: benign, score: 0.143	Missense_Mutation	SNP	Diploid		NA	NA	NA	4	66509118	66509118	A	C	4:g.66509118A>C	ENST00000273854.3:c.209T>G	0.1		65	584			26	44610					175	0.1351	Matched		LUAD		0:LIVING	Lung	Tumor	In-House	1	733	Primary	Male	Prev/Curr Smoker	Matched	FFPE
MSK-IMPACT Clinical Sequencing Cohort (MSKCC, Nat Med 2017)	P-0010904-T01-IM5	Non-Small Cell Lung Cancer	Lung Adenocarcinoma	V192I	OncoKB: Unknown, level NA, resistance NA;CIViC: NA;MyCancerGenome: not present;CancerHotspot: no;3DHotspot: no	SIFT: impact: tolerated, score: 0.91;Polyphen-2: impact: benign, score: 0.058	Missense_Mutation	SNP	Diploid	1	NA	NA	NA	4	66467695	66467695	C	T	4:g.66467695C>T	ENST00000273854.3:c.574G>A	0.31		274	603			42	44638					250	0.5257	Matched		LUAD	6.31	0:LIVING	Lung	Tumor	In-House	1	1184	Primary	Male	Unknown	Matched	FFPE
MSK-IMPACT Clinical Sequencing Cohort (MSKCC, Nat Med 2017)	P-0010892-T01-IM5	Non-Small Cell Lung Cancer	Lung Adenocarcinoma	M635I	OncoKB: Unknown, level NA, resistance NA;CIViC: NA;MyCancerGenome: not present;CancerHotspot: no;3DHotspot: no	SIFT: impact: tolerated, score: 0.14;Polyphen-2: impact: possibly_damaging, score: 0.48	Missense_Mutation	SNP	Diploid		NA	NA	NA	4	66233094	66233094	C	A	4:g.66233094C>A	ENST00000273854.3:c.1905G>T	0.05		49	884			22	44852					231	0.0503	Matched	Lymph Node	LUAD	6.74	0:LIVING	Lung	Tumor	In-House	1	1020	Metastasis	Female	Unknown	Matched	FFPE
MSK-IMPACT Clinical Sequencing Cohort (MSKCC, Nat Med 2017)	P-0011142-T01-IM5	Non-Small Cell Lung Cancer	Lung Adenocarcinoma	T197K	OncoKB: Unknown, level NA, resistance NA;CIViC: NA;MyCancerGenome: not present;CancerHotspot: no;3DHotspot: no	SIFT: impact: deleterious, score: 0;Polyphen-2: impact: probably_damaging, score: 0.999	Missense_Mutation	SNP	Diploid	1	NA	NA	NA	4	66467679	66467679	G	T	4:g.66467679G>T	ENST00000273854.3:c.590C>A	0.06		45	745			14	44638					250	0.0082	Matched		LUAD	9.3	0:LIVING	Lung	Tumor	In-House	1	988	Primary	Male	Prev/Curr Smoker	Matched	FFPE
MSK-IMPACT Clinical Sequencing Cohort (MSKCC, Nat Med 2017)	P-0011412-T01-IM5	Non-Small Cell Lung Cancer	Lung Adenocarcinoma	C598F	OncoKB: Unknown, level NA, resistance NA;CIViC: NA;MyCancerGenome: not present;CancerHotspot: no;3DHotspot: no	SIFT: impact: tolerated, score: 0.25;Polyphen-2: impact: probably_damaging, score: 0.962	Missense_Mutation	SNP	Diploid		NA	NA	NA	4	66242779	66242779	C	A	4:g.66242779C>A	ENST00000273854.3:c.1793G>T	0.14		148	930			7	44822					250	0.1343	Matched		LUAD	4.04	0:LIVING	Lung	Tumor	In-House	1	1079	Primary	Female	Prev/Curr Smoker	Matched	FFPE
MSK-IMPACT Clinical Sequencing Cohort (MSKCC, Nat Med 2017)	P-0011499-T01-IM5	Non-Small Cell Lung Cancer	Lung Adenocarcinoma	T1011N	OncoKB: Unknown, level NA, resistance NA;CIViC: NA;MyCancerGenome: not present;CancerHotspot: no;3DHotspot: no	SIFT: impact: deleterious, score: 0.03;Polyphen-2: impact: benign, score: 0.015	Missense_Mutation	SNP	Diploid		NA	NA	NA	4	66189914	66189914	G	T	4:g.66189914G>T	ENST00000273854.3:c.3032C>A	0.12		114	800			8	18/18					250	0.0681	Matched	Lymph Node	LUAD	5.95	0:LIVING	Lung	Tumor	In-House	1	884	Metastasis	Female	Prev/Curr Smoker	Matched	FFPE
MSK-IMPACT Clinical Sequencing Cohort (MSKCC, Nat Med 2017)	P-0012027-T01-IM5	Non-Small Cell Lung Cancer	Lung Adenocarcinoma	A77P	OncoKB: Unknown, level NA, resistance NA;CIViC: NA;MyCancerGenome: not present;CancerHotspot: no;3DHotspot: no	SIFT: impact: deleterious, score: 0;Polyphen-2: impact: probably_damaging, score: 1	Missense_Mutation	SNP	Diploid		NA	NA	NA	4	66509098	66509098	C	G	4:g.66509098C>G	ENST00000273854.3:c.229G>C	0.29		202	496			9	44610					250	0.3187	Matched	Lymph Node	LUAD	4.24	1:DECEASED	Lung	Tumor	In-House	1	925	Metastasis	Male	Prev/Curr Smoker	Matched	FFPE
MSK-IMPACT Clinical Sequencing Cohort (MSKCC, Nat Med 2017)	P-0012055-T01-IM5	Non-Small Cell Lung Cancer	Lung Adenocarcinoma	T21N	OncoKB: Unknown, level NA, resistance NA;CIViC: NA;MyCancerGenome: not present;CancerHotspot: no;3DHotspot: no	SIFT: impact: tolerated_low_confidence, score: 0.26;Polyphen-2: impact: benign, score: 0.003	Missense_Mutation	SNP	Diploid		NA	NA	NA	4	66535399	66535399	G	T	4:g.66535399G>T	ENST00000273854.3:c.62C>A	0.6		446	296			9	44579					250	0.5503	Matched	Lymph Node	LUAD	3.81	1:DECEASED	Lung	Tumor	In-House	1	1244	Metastasis	Female	Unknown	Matched	FFPE
MSK-IMPACT Clinical Sequencing Cohort (MSKCC, Nat Med 2017)	P-0012082-T01-IM5	Non-Small Cell Lung Cancer	Lung Adenocarcinoma	E1003*	OncoKB: Unknown, level NA, resistance NA;CIViC: NA;MyCancerGenome: not present;CancerHotspot: no;3DHotspot: no	SIFT: NA;Polyphen-2: NA	Nonsense_Mutation	SNP	Diploid		NA	NA	NA	4	66197692	66197692	C	A	4:g.66197692C>A	ENST00000273854.3:c.3007G>T	0.37		165	280			39	17/18					250	0.7544	Matched	Brain	LUAD	8.51	0:LIVING	Lung	Tumor	Outside	1	754	Metastasis	Female	Prev/Curr Smoker	Matched	FFPE
MSK-IMPACT Clinical Sequencing Cohort (MSKCC, Nat Med 2017)	P-0012082-T01-IM5	Non-Small Cell Lung Cancer	Lung Adenocarcinoma	G10Dfs*52	OncoKB: Unknown, level NA, resistance NA;CIViC: NA;MyCancerGenome: not present;CancerHotspot: no;3DHotspot: no	SIFT: NA;Polyphen-2: NA	Frame_Shift_Del	DEL	Diploid		NA	NA	NA	4	66535432	66535432	C	-	4:g.66535432del	ENST00000273854.3:c.29del	0.34		92	175			39	44579					250	0.7544	Matched	Brain	LUAD	8.51	0:LIVING	Lung	Tumor	Outside	1	754	Metastasis	Female	Prev/Curr Smoker	Matched	FFPE
MSK-IMPACT Clinical Sequencing Cohort (MSKCC, Nat Med 2017)	P-0012082-T01-IM5	Non-Small Cell Lung Cancer	Lung Adenocarcinoma	P532K	OncoKB: Unknown, level NA, resistance NA;CIViC: NA;MyCancerGenome: not present;CancerHotspot: no;3DHotspot: no	SIFT: impact: deleterious, score: 0;Polyphen-2: impact: probably_damaging, score: 1	Missense_Mutation	DNP	Diploid		NA	NA	NA	4	66280094	66280095	GG	TT	4:g.66280094_66280095delinsTT	ENST00000273854.3:c.1594_1595delinsAA	0.4		232	353			39	44760					250	0.7544	Matched	Brain	LUAD	8.51	0:LIVING	Lung	Tumor	Outside	1	754	Metastasis	Female	Prev/Curr Smoker	Matched	FFPE
MSK-IMPACT Clinical Sequencing Cohort (MSKCC, Nat Med 2017)	P-0012251-T01-IM5	Non-Small Cell Lung Cancer	Lung Adenocarcinoma	V970I	OncoKB: Unknown, level NA, resistance NA;CIViC: NA;MyCancerGenome: not present;CancerHotspot: no;3DHotspot: no	SIFT: impact: tolerated, score: 0.09;Polyphen-2: impact: possibly_damaging, score: 0.869	Missense_Mutation	SNP	Diploid		NA	NA	NA	4	66197791	66197791	C	T	4:g.66197791C>T	ENST00000273854.3:c.2908G>A	0.1		96	883			3	17/18					250	0.21	Matched		LUAD	4.11	0:LIVING	Lung	Tumor	In-House	1	1112	Primary	Male	Unknown	Matched	FFPE
MSK-IMPACT Clinical Sequencing Cohort (MSKCC, Nat Med 2017)	P-0012273-T01-IM5	Non-Small Cell Lung Cancer	Lung Adenocarcinoma	T371S	OncoKB: Unknown, level NA, resistance NA;CIViC: NA;MyCancerGenome: not present;CancerHotspot: no;3DHotspot: no	SIFT: impact: tolerated, score: 0.2;Polyphen-2: impact: probably_damaging, score: 0.998	Missense_Mutation	SNP	Diploid		NA	NA	NA	4	66356385	66356385	G	C	4:g.66356385G>C	ENST00000273854.3:c.1112C>G	0.06		34	563			21	44699					250	0.1265	Matched	Lymph Node	LUAD		0:LIVING	Lung	Tumor	In-House	1	755	Metastasis	Male	Prev/Curr Smoker	Matched	FFPE
MSK-IMPACT Clinical Sequencing Cohort (MSKCC, Nat Med 2017)	P-0012400-T01-IM5	Non-Small Cell Lung Cancer	Large Cell Neuroendocrine Carcinoma	S726I	OncoKB: Unknown, level NA, resistance NA;CIViC: NA;MyCancerGenome: not present;CancerHotspot: no;3DHotspot: no	SIFT: impact: deleterious, score: 0;Polyphen-2: impact: probably_damaging, score: 0.933	Missense_Mutation	SNP	Diploid		NA	NA	NA	4	66230794	66230794	C	A	4:g.66230794C>A	ENST00000273854.3:c.2177G>T	0.06		65	1079			32	44913					250	0.0841	Matched		LUNE	4.54	0:LIVING	Lung	Tumor	In-House	1	1041	Primary	Female	Prev/Curr Smoker	Matched	FFPE
MSK-IMPACT Clinical Sequencing Cohort (MSKCC, Nat Med 2017)	P-0008796-T01-IM5	Non-Small Cell Lung Cancer	Non-Small Cell Lung Cancer	E975D	OncoKB: Unknown, level NA, resistance NA;CIViC: NA;MyCancerGenome: not present;CancerHotspot: no;3DHotspot: no	SIFT: impact: tolerated, score: 1;Polyphen-2: impact: benign, score: 0.034	Missense_Mutation	SNP	Diploid		NA	NA	NA	4	66197774	66197774	C	A	4:g.66197774C>A	ENST00000273854.3:c.2925G>T	0.07		61	776			61	17/18					250	0.2885	Matched		NSCLC	1.91	1:DECEASED	Lung	Tumor	In-House	1	1255	Primary	Male	Prev/Curr Smoker	Matched	FFPE
MSK-IMPACT Clinical Sequencing Cohort (MSKCC, Nat Med 2017)	P-0008796-T01-IM5	Non-Small Cell Lung Cancer	Non-Small Cell Lung Cancer	I888N	OncoKB: Unknown, level NA, resistance NA;CIViC: NA;MyCancerGenome: not present;CancerHotspot: no;3DHotspot: no	SIFT: impact: deleterious, score: 0;Polyphen-2: impact: probably_damaging, score: 1	Missense_Mutation	SNP	Diploid		NA	NA	NA	4	66201839	66201839	A	T	4:g.66201839A>T	ENST00000273854.3:c.2663T>A	0.07		39	550			61	16/18					250	0.2885	Matched		NSCLC	1.91	1:DECEASED	Lung	Tumor	In-House	1	1255	Primary	Male	Prev/Curr Smoker	Matched	FFPE
MSK-IMPACT Clinical Sequencing Cohort (MSKCC, Nat Med 2017)	P-0008854-T01-IM5	Non-Small Cell Lung Cancer	Spindle Cell Carcinoma of the Lung	N660Ifs*11	OncoKB: Unknown, level NA, resistance NA;CIViC: NA;MyCancerGenome: not present;CancerHotspot: no;3DHotspot: no	SIFT: NA;Polyphen-2: NA	Frame_Shift_Del	DEL	Diploid		NA	NA	NA	4	66231723	66231723	G	-	4:g.66231723del	ENST00000273854.3:c.1977del	0.09		88	880			22	44883					250	0.0246	Matched		SPCC	10.52	0:LIVING	Lung	Tumor	In-House	1	1064	Primary	Female	Prev/Curr Smoker	Matched	FFPE
MSK-IMPACT Clinical Sequencing Cohort (MSKCC, Nat Med 2017)	P-0010061-T01-IM5	Non-Small Cell Lung Cancer	Non-Small Cell Lung Cancer	G547A	OncoKB: Unknown, level NA, resistance NA;CIViC: NA;MyCancerGenome: not present;CancerHotspot: no;3DHotspot: no	SIFT: impact: deleterious, score: 0.01;Polyphen-2: impact: probably_damaging, score: 1	Missense_Mutation	SNP	Diploid	3	NA	NA	NA	4	66280049	66280049	C	G	4:g.66280049C>G	ENST00000273854.3:c.1640G>C	0.12		117	875			23	44760					250	0.0081	Matched	Pleura	NSCLC	8.61	0:LIVING	Lung	Tumor	In-House	1	1271	Metastasis	Female	Prev/Curr Smoker	Matched	FFPE
MSK-IMPACT Clinical Sequencing Cohort (MSKCC, Nat Med 2017)	P-0010610-T01-IM5	Non-Small Cell Lung Cancer	Non-Small Cell Lung Cancer	V236A	OncoKB: Unknown, level NA, resistance NA;CIViC: NA;MyCancerGenome: not present;CancerHotspot: no;3DHotspot: no	SIFT: impact: tolerated, score: 0.15;Polyphen-2: impact: benign, score: 0.01	Missense_Mutation	SNP	Diploid		NA	NA	NA	4	66467562	66467562	A	G	4:g.66467562A>G	ENST00000273854.3:c.707T>C	0.42		218	305			14	44638					159.6	0.3372	Matched		NSCLC	6.44	0:LIVING	Lung	Tumor	In-House	1	614	Primary	Female	Prev/Curr Smoker	Matched	FFPE
7.2% (113/1567) NSCLC patients carried EPHA5 mutations from MSKCC cohort. the major type of mutations was missense (91/113) whereas 22 patients harbored truncating mutations including Nonsense (8 patients), frameshift deletion (8 patients), splice site (5 patients) and frameshift insertion (1 patient). Among 113 patients, most of patients (92 patients) had adenocarcinoma while 10 patients diagnos…
[truncated: 4 more columns]
